# Supplementary material for: Cryopreservation moderates the thrombogenicity of arterial allografts during storage
Source: PLoS One. 2021 Jul 22;16(7):e0255114. doi: 10.1371/journal.pone.0255114 (PMC8297765; doi:10.1371/journal.pone.0255114)
Supplement: S1 Data — (ZIP) [file pone.0255114.s002.zip]

Archive with 8 entries (8 files):
- Open_data_R1/Data_L1_T1.pdf
- Open_data_R1/Data_L1_T2.pdf
- Open_data_R1/Data_L2_T1.pdf
- Open_data_R1/Data_L2_T2.pdf
- Open_data_R1/Data_L3_T1.pdf
- Open_data_R1/Data_L3_T2.pdf
- Open_data_R1/Fuzzy_statistics_regression_R1.pdf
- Open_data_R1/Qualitative_quartile_wise_comparisons_R1.pdf
